# Supplementary material for: Morphological and Molecular Analyses of the Interaction between Rosa multiflora and Podosphaera pannosa
Source: Genes (Basel). 2022 Jun 2;13(6):1003. doi: 10.3390/genes13061003 (PMC9222267; doi:10.3390/genes13061003)
Supplement: Supplementary file 1 [file genes-13-01003-s001.zip]

Archive with 1 entries (1 files):
- genes-1715364-supplementary.xlsx
