# Supplementary material for: Morphological and Molecular Analyses of the Interaction between Rosa multiflora and Podosphaera pannosa
Source: Genes (Basel). 2022 Jun 2;13(6):1003. doi: 10.3390/genes13061003 (PMC9222267; doi:10.3390/genes13061003)
Supplement: Supplementary file 1 [file genes-13-01003-s001.zip › genes-1715364-supplementary.xlsx]

## Sheet: Table S1
Table S1： PCR primer sequences of candidate genes.
Gene	Forward primer (5’-3’)	Tm (EC)	Size (bp)	Gene description
	Reverse primer (5’-3’)
GAPDH	TGAAGGGTGGTGCCAAGAA	59.3	146	glyceraldehyde-3-phosphatedehydrogenase
	AAGGGGAGCAAGACAGTTGG	59
NDR1	GCTTTGTGAAGGAGGTTTGCC	61.3	136	non-race-specific disease resistance
	GCCAGTTTGTTGCTGCTGTTG	61.7
EDS1	GCAACATCATCATTGCCAATACTTC	62.8	146	enhanced disease susceptibility
	GCGGTGTTCATCGTCTTCCC	62.4
SAG101	TAGCTTTTGGCACTCCACCTG	60.4	115	senescence-associated gene 101
	TTGATGGAGAAAACTGGATTGCTT	62.2
ERF10	TGATGTTCCCCAGTACTTGAGTGC	63.1	128	ethylene-responsive-element
	GGGACAAAGGGTCTTGGCATC	63
Kinase	ATACCGTCGAGTAAGGAAGAGCA	60.2	115	Kinase
	CCGCCACGAAAATTAGACCAA	62.6
PR1	ACCTGCGTATAATGTCCACAAACC	62.3	150	Pathogenesis-related protein
	CGGTGGGAAATACGGTGAAAA	62.3
PR5	TCCCAATAACACTCCCGAAACA	61.9	134	Pathogenesis-related protein
	CGTAGTTAGGTCCACCGAAGCA	61.9
CS	TGGGCTTGTTGCTGGTCC	59.6	151	Callose synthase
	CTTCCGTAGTAATGTGCTTTTGTTC	59.9
Chitinase	GAACTTCATCTTCTCGCCCTCT	59.4	154	Chitinase
	CGTAGCGAGGTCATCCCAAT	60.3
CAT	TGGGACTGGGTCTACAACAACAC	60.1	125	catalase
	ATGACCTGGTGGATGGACTCTT	60.3
POD	CTCGTTGCTTTGTCAGGTGC	59	104	peroxidase
	AGGCTTGGGTCGGGGTT	59.6
CM	GGACGCCCCTCACGATTAT	59.6	143	Chorismate mutase
	GGCTCACTTCTTGCCCAAAG	59.8
PAL	TCCTGACTGGCGAAAAGTTC	59.6	145	phenylanlanine ammonialyase
	GAAGAGGTTCACCGTTCCAA	60.3
PLD	GAGCCTTGGTGTCGGGTAAA	60	151	phospholipase D
	GAACTTGCGGAAACAAACTGG	59.9
LOX	TCAACTCGGTCGCATTAGCAC	60	149	lipoxygenase
	CACACACAGCATGAGTATTCAACA	59.8
AOC	CTTGTTGCTGAATGGGACTAGGT	60.3	101	allene oxide cyclase
	GTTATGAGATGAATGAGCGAGAC	60.2
4CL	TGCCCCGCAGTCTTTTGA	59.2	96	4-Coumarate Coenzyme A Ligase
	GAGGTTCCGATTGCTTATGTTGT	60.4
CHS	AGTCCGCAAGGCTCAACG	59.2	98	chalcone synthase
	AGTCGGGGTATGTGCTCTGG	59.7
CAD	CCCCTAATAAGGAGGAGGAAGC	60.6	157	cinnamyl alcohol dehydrogenase
	AACAAACCAATCAAAGGCAAG	60.5
Ade	ACATGATTGGACTTGAGACATACC	61.3	107	Adenosythomocysteinase
	AGCCAACACAATGATACCAGAC	59.8
ACS	CTTGGTTGTCTGATGGGTAGCA	60.4	173	ACC synthase
	GTTGAGAATCCCGAGGCTTACT	59.5
ACO	ACAGAGTGATTGCCCAGACAGA	59.2	98	chalcone synthase
	GCTTCATGTAGTCATCGAAAAC	59.7
